# Supplementary material for: Targeted Next Generation Sequencing in Patients with Inborn Errors of Metabolism
Source: PLoS One. 2016 May 31;11(5):e0156359. doi: 10.1371/journal.pone.0156359 (PMC4887012; doi:10.1371/journal.pone.0156359)
Supplement: S1 Table — Columns 3 and 4 show the RefSeq NM number used for the analysis of each of the genes and the percentage of the covered region. (XLSX) [file pone.0156359.s001.xlsx]

## Sheet: panells article_extended
Disease	Gene	RefSeq	% Covered region
Amino acids
Methylmalonic aciduria and homocystinuria, cblC type	MMACHC	NM_015506	100.00
Methylmalonyl-CoA mutase deficiency	MUT	NM_000255	100.00
Propionyl-CoA carboxylase	PCCA	NM_000282	100.00
	PCCB	NM_000532	100.00
3-hydroxy-3-mthylglutaric aciduria (3-hydroxy-3-methylglutaryl-CoA lyase deficiency)	HMGCL	NM_000191	99.85
Isovaleric acidemia	IVD	NM_002225	99.91
Alpha-methylacetoacetic aciduria (beta-ketothiolase deficiency)	ACAT1	NM_000019	100.00
Glutaric acidemia I	GCDH	NM_000159	100.00
Biotinidase deficiency	BTD	NM_000060	100.00
Adenylosuccinase deficiency	ADSL	NM_000026	100.00
Dihydropyrimidine dehydrogenase deficiency	DPYD	NM_000110	100.00
Argininemia	ARG1	NM_000045	100.00
Argininosuccinic aciduria	ASL	NM_000048	100.00
Carbamoylphosphate synthetase I deficiency	CPS1	NM_001875	100.00
Ornithine transcarbamylase deficiency	OTC	NM_000531	94.08
Citrullinemia (Type I and II)	ASS1	NM_000050	100.00
	SLC25A13	NM_014251	100.00
N-acetylglutamate synthase deficiency	NAGS	NM_153006	99.83
Nonketotic hyperglycinemia (NKG)	AMT	NM_000481	100.00
	GCSH	NM_004483	100.00
	GLDC	NM_000170	100.00
Phosphoserine aminotransferase deficiency	PSAT1	NM_058179	100.00
Phosphoserine phosphatase deficiency	PSPH	NM_004577	99.09
Phosphoglycerate dehydrogenase deficiency	PHGDH	NM_006623	100.00
Methylenetetrahydrofolate reductase deficiency	MTHFR	NM_005957	99.32
Homocystinuria due to cystathionine beta-synthase deficiency	CBS	NM_000071	99.72
Maple syrup urine disease (MSUD)	BCKDHA	NM_000709	100.00
	BCKDHB	NM_183050	95.99
	DBT	NM_001918	99.20
	DLD	NM_000108	99.77
Tyrosinemia (Type I, II and III)	FAH	NM_000137	100.00
	TAT	NM_000353	99.76
	HPD	NM_002150	100.00
Hartnup disorder	SLC6A19	NM_001003841	95.86
Phenylketonuria (PKU)	PAH	NM_000277	96.43
Free fatty acid oxidation
Carnitine transporter deficiency (CUD)	SLC22A5	NM_003060	100.00
Carnitine-acylcarnitine translocase deficiency (CACT)	SLC25A20	NM_000387	100.00
Carnitine palmitoyltransferase I deficiency	CPT1A	NM_001876	98.05
Carnitine palmitoyltransferase II deficiency	CPT2	NM_000098	95.90
Mitochondrial trifunctional protein deficiency	HADHB	NM_000183	100.00
	HADHA	NM_000182	100.00
Multiple acyl-CoA dehydrogenase deficiency (MADD): Glutaric acidemia II	ETFA	NM_000126	99.85
	ETFB	NM_001985	100.00
	ETFDH	NM_004453	100.00
Long-chain 3-hydroxyacyl-CoA dehydrogenase deficiency (LCHAD)	HADHA	NM_000182	100.00
Medium-chain acyl-CoA dehydrogenase (MCAD)	ACADM	NM_000016	100.00
Very long-chain acyl-CoA dehydrogenase (VLCAD)	ACADVL	NM_000018	100.00
Neurometabolic defects
BH4-deficient Hyperphenylalaninemia	PTS	NM_000317	100.00
	GCH1	NM_000161	99.72
	QDPR	NM_000320	100.00
	PCBD1	NM_000281	100.00
Sepiapterin reductase deficiency	SPR	NM_003124	100.00
Tyrosine hydroxylase deficiency	TH	NM_199292	100.00
Aromatic L-amino acid decarboxylase deficiency (AADC)	DDC	NM_000790	100.00
Dopamine transporter deficiency syndrome (DAT1)	SLC6A3	NM_001044	96.58
Vesicular monoamine transporter deficiency (VMAT)	SLC18A2	NM_003054	100.00
	SLC18A1	NM_003053	100.00
GLUT1 deficiency syndrome	SLC2A1	NM_006516	99.21
Dihydrofolate reductase deficiency (DHFR)	DHFR	NM_000791	99.76
Cerebral folate transport deficiency	FOLR1	NM_016725	100.00
Pyridoxamine 5'-phosphate oxidase deficiency (PNPO)	PNPO	NM_018129	94.63
AASA dehydrogenase deficiency (antiquitin)	ALDH7A1	NM_001182	99.50
4-hydroxybutyric aciduria (succinic semialdehyde dehydrogenase deficiency)	ALDH5A1	NM_001080	100.00
Cerebral creatine deficiency syndrome 1	SLC6A8	NM_005629	100.00
Guanidinoacetate methyltransferase deficiency	GAMT	NM_000156	100.00
Arginine:Glycine amidinotransferase deficiency	GATM	NM_001482	99.08
Cholesterol
Mevalonic aciduria	MVK	NM_000431	100.00
Chondrodysplasia punctata, X-linked dominant	EBP	NM_006579	100.00
Smith-Lemli-Opitz syndrome (SLO)	DHCR7	NM_001360	100.00
Cerebrotendinous xanthomatosis	CYP27A1	NM_000784	100.00
Glycogen and carbohydrate diseases
Glycogen storage disease 0 (liver)	GYS2	NM_021957	100.00
Glycogen storage disease 0 (muscle)	GYS1	NM_002103	100.00
Glycogen storage disease IA (Von Gierke)	G6PC	NM_000151	100.00
Glycogen storage disease IB	SLC37A4	NM_001164277	100.00
Glycogen storage disease IC	SLC17A3	NM_006632	100.00
Danon disease	LAMP2	NM_002294	99.59
Glycogen storage disease IIIB (Forbes)	AGL	NM_000642	99.67
Glycogen storage disease IV	GBE1	NM_000158	100.00
Glycogen storage disease V (McArdle)	PYGM	NM_005609	99.78
Glycogen storage disease VI	PYGL	NM_002863	100.00
Glycogen storage disease VII	PFKM	NM_000289	100.00
Glycogen storage disease IXA1 y IXA2	PHKA2	NM_000292	99.97
Glycogen storage disease IXB (hepatic and muscular phosphorylase kinase deficiency)	PHKB	NM_000293	100.00
Glycogen storage disease IXC	PHKG2	NM_000294	99.02
Phosphorylase kinase deficiency of heart	PRKAG2	NM_016203	99.73
Gamma-1 muscle phossphorylase kinase	PHKG1	NM_001258459	100.00
Glycogen storage disease IXD (muscle phosphorylase kinase deficiency)	PHKA1	NM_002637	99.87
Glycogen storage disease X	PGAM2	NM_000290	100.00
Glycogen storage disease XI (Fanconi-Bickel)	SLC2A2	NM_000340	99.92
Glycogen storage disease XI	LDHA	NM_005566	100.00
Glycogen storage disease XII	ALDOA	NM_000034	100.00
Glycogen storage disease XIII	ENO3	NM_053013	100.00
Glycogen storage disease XIV	PGM1	NM_002633	100.00
Glycogen storage disease XV	GYG1	NM_004130	100.00
Hyperinsulinism-hyperammonemia syndrome	GLUD1	NM_005271	100.00
Fructosemia	ALDOB	NM_000035	100.00
Fructose-1,6-bisphosphatase deficiency	FBP1	NM_000507	100.00
Galactosemia (Type I, II and III)	GALT	NM_000155	100.00
	GALK1	NM_000154	100.00
	GALE	NM_000403	100.00
Lysosomal storage diseases
MPS I (Hurler (Ih), Hurler-Scheie (Ih/s), Scheie (Is))	IDUA	NM_000203	99.90
MPS II (Hunter)	IDS	NM_000202	99.46
MPS IIIA (Sanfilippo A)	SGSH	NM_000199	99.97
MPS IIIB (Sanfilippo B)	NAGLU	NM_000263	100.00
MPS IIIC (Sanfilippo C)	HGSNAT	NM_152419	100.00
MPS IIID (Sanfilippo D)	GNS	NM_002076	99.31
MPS IV A (Morquio A)	GALNS	NM_000512	98.47
MPS IV B (Morquio B)	GLB1	NM_000404	100.00
MPS VI (Maroteaux-Lamy)	ARSB	NM_000046	100.00
MPS VII (βglucuronidasa deficiency)	GUSB	NM_000181	100.00
MPS IX (Hialuronidase deficiency)	HYAL1	NM_153281	99.51
Fabry	GLA	NM_000169	100.00
Farber	ASAH1	NM_177924	99.81
GM1 Gangliosidosis, type 1 and 2	GLB1	NM_000404	100.00
GM2 Gangliosidosis, type 1 (Tay Sachs and B1 variant)	HEXA	NM_000520	100.00
GM2 Gangliosidosis, type 2 (Sandhoff)	HEXB	NM_000521	99.62
GM2 Gangliosidosis (AB variant)	GM2A	NM_000405	100.00
Gaucher disease (perinatal, type I, II, III, IIIC)	GBA	NM_001005741	100.00
Krabbe	GALC	NM_000153	100.00
Metachromatic leukodystrophy	ARSA	NM_000487	99.38
Aspartylglucosaminuria	AGA	NM_000027	100.00
Fucosidosis	FUCA1	NM_000147	98.29
α-manosidosis (type I i II)	MAN2B1	NM_000528	100.00
β-manosidosis	MANBA	NM_005908	100.00
Schindler disease	NAGA	NM_000262	100.00
Sialidosis I i II (mucolipidosis I)	NEU1	NM_000434	100.00
Wolman	LIPA	NM_000235	100.00
Combined SAP deficiency	PSAP	NM_002778	100.00
Infantile sialic acid storage disease	SLC17A5	NM_012434	99.77
Cystinosis	CTNS	NM_004937	100.00
Niemann-Pick type A i B	SMPD1	NM_000543	100.00
Niemann-Pick type C1	NPC1	NM_000271	100.00
Niemann-Pick type C2	NPC2	NM_006432	100.00
Mucolipidosis II αβ / Mucolipidosis III αβ	GNPTAB	NM_024312	99.85
Mucolipidosis III γ	GNPTG	NM_032520	99.33
Mucolipidosis IV	MCOLN1	NM_020533	100.00
Galactosialidosis	CTSA	NM_000308	100.00
French type Sialuria	GNE	NM_001128227	92.52
Multiple sulfatase deficiency	SUMF1	NM_182760	100.00
Neuronal ceroid lipofuscinosis I (CLN1)	PPT1	NM_000310	100.00
Neuronal ceroid lipofuscinosis II (CLN2)	TPP1	NM_000391	100.00
Neuronal ceroid lipofuscinosis III (CLN3). Batten disease	CLN3	NM_001042432	100.00
Neuronal ceroid lipofuscinosis IV (CLN4). Kufs disease	DNAJC5	NM_025219	99.98
Neuronal ceroid lipofuscinosis V (CLN5)	CLN5	NM_006493	99.37
Neuronal ceroid lipofuscinosis IVA (CLN4A)	CLN6	NM_017882	100.00
Neuronal ceroid lipofuscinosis VI (CLN6)
Neuronal ceroid lipofuscinosis VII (CLN7)	MFSD8	NM_152778	100.00
Neuronal ceroid lipofuscinosis VIII (CLN8)	CLN8	NM_018941	92.74
Neuronal ceroid lipofuscinosis X (CLN10)	CTSD	NM_001909	100.00
Neuronal ceroid lipofuscinosis XI (CLN11)	GRN	NM_002087	99.80
Adult neuronal ceroid lipofuscinosis	KCTD7	NM_153033	100.00
Neuronal ceroid lipofuscinosis XIV (CLN14)	CTSF	NM_003793	100.00
Peroxisomal storage diseases
Zellweger syndrome /Refsum disease / Neonatal adrenoleukodystrophy	PEX1	NM_000466	99.50
	PEX2	NM_000318	99.81
	PEX3	NM_003630	100.00
	PEX5	NM_001131025	99.64
	PEX6	NM_000287	100.00
	PEX10	NM_153818	100.00
	PEX12	NM_000286	99.96
	PEX13	NM_002618	99.13
	PEX14	NM_004565	100.00
	PEX16	NM_004813	100.00
	PEX19	NM_002857	100.00
	PEX26	NM_017929	99.17
Refsum disease	PHYH	NM_006214	100.00
Adrenoleukodystrophy	ABCD1	NM_000033	99.93
Rhizomelic chondrodysplasia punctata, type III	AGPS	NM_003659	99.60
Rhizomelic chondrodysplasia punctata, type II	GNPAT	NM_014236	100.00
Rhizomelic chondrodysplasia punctata, type I. Refsum disease	PEX7	NM_000288	99.80
Acetyl-CoA acyltransferase deficiency	ACAA1	NM_001607	100.00
Peroxisomal acyl-CoA oxidase deficiency	ACOX1	NM_004035	100.00
D-bifunctional protein deficiency	HSD17B4	NM_000414	100.00
Alpha-methylacyl-CoA racemase deficiency	AMACR	NM_014324	100.00
Leukoencephalopathy with dystonia and motor neuropathy	SCP2	NM_002979	100.00
