# Supplementary material for: Targeted Next Generation Sequencing in Patients with Inborn Errors of Metabolism
Source: PLoS One. 2016 May 31;11(5):e0156359. doi: 10.1371/journal.pone.0156359 (PMC4887012; doi:10.1371/journal.pone.0156359)
Supplement: S2 Table — The mutation and protein effects for each case are represented (* = reported mutation). Inheritance was studied based on case availability (1 = 1 progenitor tested; 2 = both progenitors tested; nt = inheritance not tested). A definitive diagnostic decision was obtained depending on the specific laboratory tests (special assays), and in the absence of biomarker cases, a diagnosis was achieved directly through molecular genetics and using in silico prediction software (ASSP = Alternative Splice Site Predictor; PolyPhen-2). (XLSX) [file pone.0156359.s002.xlsx]

## Sheet: general 
Case	Group	Disease	Gene (OMIM number)	Transcript ID (Ensembl)	Molecular genetics (*=reported mutation)	Protein effect	Inheritance (1 progenitor; 2 progenitors; nt=not tested)	Laboratory test (special assays)
1	1	3-OH-3-Methylglutaryl-CoA lyase	HMGCL (613898)	ENST00000374490	HMGCL:c.[109G>T]*;[109G>T]*	p.[(Glu37Ter)];[(Glu37Ter)]	2	Acylcarnitines
2	1	Glutaric acidemia I	GCDH (608801)	ENST00000222214	GCDH:c.[262C>T]*;[262C>T]*	p.[(Arg88Cys)];[(Arg88Cys)]	1	Organic acids/acylcarnitines
3	1	Glutaric acidemia I	GCDH (608801)	ENST00000222214	GCDH:c.[680G>C]*;[877G>A]*	p.[(Arg227Pro)];[(Ala293Thr)]	2	Organic acids/acylcarnitines
4	1	Propionic acidemia	PCCB (232050)	ENST00000251654	PCCB:c.[562G>A]*;[599T>C]	p.[(Glu188Lys)];[(Phe200Ser)]	2	Organic acids
5	1	Propionic acidemia	PCCB (232050)	ENST00000251654	PCCB:c.[1259_1260insT];[1259_1260insT]	p.[(Glu421Ter)];[(Glu421Ter)]	2	Organic acids
6	1	Biotinidase	BTD (609019)	ENST00000303498	BTD:c.[98_104delGCGGCTG];[98_104delGCGGCTG]	p.[(Cys33PhefsTer36)];[(Cys33PhefsTer36)]	nt	Biotinidase activity
7	1	Homocystinuria	CBS (613381)	ENST00000398165	CBS:c.[c.572C>T]*;[1136G>A]*	p.[(Thr191Met)];[(Arg379Gln)]	2	total homocysteine/Amino acids/oganic acids
8	1	Homocystinuria	CBS (613381)	ENST00000398165	CBS:c.[307T>C];[770C>T]*	p.[(Cys103Arg)];[(Thr257Met)]	2	total homocysteine/Amino acids/oganic acids
9	1	Homocystinuria	CBS (613381)	ENST00000398165	CBS:c.[1007G>A];[1007G>A]	p.[(Arg336His)];[(Arg336His)]	1	total homocysteine/Amino acids/oganic acids
10	1	Homocystinuria	CBS (613381)	ENST00000398165	CBS:c.[1039G>A]*;[1330G>A]*	p.[(Gly347Ser)];[(Asp444Asn)]	2	total homocysteine/Amino acids/oganic acids
11	1	Maple syrup	DBT (248610)	ENST00000370132	DBT:c.[251G>A];[c.1385G>C]*	p.[(Trp84stop)];[(Arg462Pro)]	1	Amino acids/organic acids
12	1	Maple syrup	DBT (248610)	ENST00000370132	DBT:c.[75_76delAT]*;[1195T>G]	p.[(Cys26TrpfsTer2)];[(Ser399Ala)]	2	Amino acids/organic acids
13	1	Ornithine trancarbamylase	OTC (300461)	ENST00000039007	OTC:c.[(663+1_664-1)_(867+1_868-1)del]	p.[?]	2	Amino acids/orotic acid
14	1	Phenylketonuria	PAH (612349)	ENST00000553106	PAH:c.[158G>A]*;[1066-3C>T]*	p.[(Arg53His)];[?]	2	Newborn screening/amino acids
15	1	Phenylketonuria	QDPR (612676)	ENST00000281243	QDPR:c.[44T>C];[44T>C]	p.[(Val15Ala)];[(Val15Ala)]	2	Newborn screening/pterins/DHPR activity
16	1	Phenylketonuria	PAH (612349)	ENST00000553106	PAH:c.[1222C>T];[913-7A>G]*	p.[(Arg408Trp)];[?]	2	Newborn screening/amino acids
17	1	Phenylketonuria	PAH (612349)	ENST00000553106	PAH:c.[441+5G>T]*;[deleció exons 4 i 5]	p.[?];[?]	2	Newborn screening/amino acids
18	1	Phenylketonuria	PAH (612349)	ENST00000553106	PAH:c.[527G>T]*;[913-7A>G]*	p.[(Arg176Leu)];[?]	2	Newborn screening/amino acids
19	1	Phenylketonuria	PAH (612349)	ENST00000553106	PAH:c.[688G>A]*;[1066-11G>A]*	p.[(Val230Ile)];[?]	2	Newborn screening/amino acids
20	1	Phenylketonuria	PAH (612349)	ENST00000553106	PAH:c.[261C>A]*(;)[1045T>C]*	p.[(Ser87Arg)](;)[(Ser349Pro)]	nt	Newborn screening/amino acids
21	1	Phenylketonuria	PAH (612349)	ENST00000553106	PAH:c.[688G>A]*;[204A>T]*	p.[(Val230Ile)];[(Arg68Ser)]	2	Newborn screening/amino acids
22	1	Phenylketonuria	PAH (612349)	ENST00000553106	PAH:c.[1139C>T];[1066-11G>A]*	p.[(Thr380Met)];[?]	2	Newborn screening/amino acids
23	1	Phenylketonuria	PAH (612349)	ENST00000553106	PAH:c.[261C>A]*;[688G>A]*	p.[(Ser87Arg)];[(Val230Ile)]	2	Newborn screening/amino acids
24	1	Phenylketonuria	PAH (612349)	ENST00000553106	PAH:c.[1222C>T]*(;)[331C>T]*	p.[(Arg408Trp)](;)[(Arg111Ter)]	nt	Newborn screening/amino acids
25	1	Phenylketonuria	PAH (612349)	ENST00000553106	PAH:c.[473G>A]*;[1066-11G>A]*	p.[(Arg158Gln)];[?]	2	Newborn screening/amino acids
26	1	Phenylketonuria	PAH (612349)	ENST00000553106	PAH:c.[1042C>G]*;[1066-11G>A]*	p.[(Leu348Val)];[?]	2	Newborn screening/amino acids
27	1	Phenylketonuria	PAH (612349)	ENST00000553106	PAH:c.[473G>A]*;[533A>G]*	p.[(Arg158Gln)];[(Glu178Gly)]	2	Newborn screening/amino acids
28	1	Phenylketonuria	PAH (612349)	ENST00000553106	PAH:c.[898G>T]*;[1208C>T]*	p.[(Ala300Ser)];[(Ala403Val)]	2	Newborn screening/amino acids
29	1	Phenylketonuria	PAH (612349)	ENST00000553106	PAH:c.[158G>A]*;[1055delG]*	p.[(Arg53His)];[(Gly352ValfsTer48)]	2	Newborn screening/amino acids
30	1	Phenylketonuria	PAH (612349)	ENST00000553106	PAH:c.[116_118delTCT]*;[1045T>C]	p.[(Phe39del)];[(Ser349Pro)]	2	Newborn screening/amino acids
31	1	Phenylketonuria	PTS (612719)	ENST00000280362	PTS:c.[116_119delTGTT];[370G>T]*	p.[(Phe40GlyfsTer17)];[(Val124Leu)]	2	Newborn screening/amino acids/pterins
32	1	Phenylketonuria	PAH (612349)	ENST00000553106	PAH:c.[688G>A]*;[1169A>G]*	p.[(Val230Ile)];[(Glu390Gly)]	2	Newborn screening/amino acids
33	1	Phenylketonuria	PAH (612349)	ENST00000553106	PAH:c.[838G>A]*;[1066-11G>A]*	p.[(Glu280Lys)];[?]	2	Newborn screening/amino acids
34	1	Phenylketonuria	PAH (612349)	ENST00000553106	PAH:c.[1208C>T]*(;)[c.527G>T]*	p.[(Ala403Val)](;)[(Arg176Leu)]	nt	Newborn screening/amino acids
35	1	Phenylketonuria	PAH (612349)	ENST00000553106	PAH: c.[1066-11G>A]*;[1066-11G>A]*	p.[?];[?]	2	Newborn screening/amino acids
36	1	Phenylketonuria	PAH (612349)	ENST00000553106	PAH: c.[194T>C]*;[c.136G>A]*	p.[(Ile65Thr)];[(Gly46Ser)]	2	Newborn screening/amino acids
37	1	Phenylketonuria	PAH (612349)	ENST00000553106	PAH:c.[1222C>T]*(;)[194T>C]*	p.[(Arg408Trp)](;)[(Ile65Thr)]	nt	Newborn screening/amino acids
38	1	Phenylketonuria	PAH (612349)	ENST00000553106	PAH:c.[824C>T]*;[124_126delAAA]*	p.[(Pro275Leu)];[(Lys42del)]	2	Newborn screening/amino acids
39	1	Phenylketonuria	PAH (612349)	ENST00000553106	PAH:c.[688G>A]*;[1066-11G>A]*	p.[(Val230Ile)];[?]	2	Newborn screening/amino acids
40	1	Phenylketonuria	PAH (612349)	ENST00000553106	PAH:c.[194T>C]*;[1197A>T]*	p.[(Ile65Thr)](;)[(Val1669=)]	nt	Newborn screening/amino acids
41	1	Tyrosinemia type I	FAH (613871)	ENST00000553106	FAH:c.[554-1G>T]*;[554-1G>T]*	p.[?];[?]	2	Amino acids/succinilacetone
42	1	Tyrosinemia type II	TAT (613018)	ENST00000355962	TAT:c.[1217C>T];[1217C>T]	p.[(Pro406Leu)];[(Pro406Leu)]	2	Amino acids
43	1	Acyl-CoA, medium chain	ACADM (607008)	ENST00000370841	ACADM:c.[250C>T]*;[985A>G ]*	p.[(Leu84Phe)];[(Lys329Glu)]	2	Organic acids
44	1	Acyl-CoA, very long chain	ACADVL (609575)	ENST00000356839	ACADVL:c.[779C>T]*;[848T>C]*	p.[(Thr260Met)];[(Val283Ala)]	2	Acylcarnitines
45	1	Glycogen storage V	PYGM (608455)	ENST00000164139	PYGM:c.[1963G>A]*;[1963G>A]*	p.[(Glu655Lys)];[(Glu655Lys)]	nt	Ischemic test
46	1	Glycogen storage V	PYGM (608455)	ENST00000164139	PYGM:c.[148C>T]*(;)[2392T>C]*	p.[(Arg50Ter)](;)[(Trp798Arg)]	nt	Ischemic test
47	1	MPS type IIIB	NAGLU (609701)	ENST00000225927	NAGLU:c.[942C>G]*;[942C>G]*	p.[(Phe314Leu)];[(Phe314Leu)]	2	Glycosaminoglycans (quantitative and qualitative)
48	1	Galactosialidosis	CTSA (613111)	ENST00000372484	CTSA: c.[249G>A];[249G>A]	p.[(Trp83Ter)];[(Trp83Ter)]	2	Oligosaccharides
49	1	MPS type IIIA	SGSH (605270)	ENST00000326317	SGSH:c.[863C>T]*;[1027dupC]*	p.[(Pro288Leu)];[(Leu343ProfsTer159)]	2	Glycosaminoglycans (quantitative and qualitative)
50	1	MPS type IVA	GALNS (612222)	ENST00000268695	GALNS: c.[452C>G];[452C>G]	p.[(Pro151Arg)];[(Pro151Arg)]	2	Glycosaminoglycans (quantitative)
51	1	MPS type IIIC	HGSNAT (610453)	ENST00000379644	HGSNAT:c.[234+1G>A]*;[234+1G>A]*	p.[?];[?]	2	Glycosaminoglycans (quantitative and qualitative)
52	1	MPS type IH	IDUA (252800)	ENST00000247933	IDUA:c.[1205G>A]*;[1205G>A]*	p.[(Trp402Ter)];[(Trp402Ter)]	2	Glycosaminoglycans (quantitative and qualitative)
53	1	Aromatic L-amino acid decarboxylase	DDC (107930)	ENST00000357936	DDC:c.[799T>C];[799T>C ]	p.[(Trp267Arg)];[(Trp267Arg)]	2	Biogenic amines (CSF)
54	1	Phenylketonuria	QDPR (612676)	ENST00000281243	QDPR:c.[466G>A];[609dupA]	p.[(Ala156Thr)];[(Pro204ThrfsTer7)]	2	Amino acids/pterins/DHPR activity
55	1	Aromatic L-amino acid decarboxylase	DDC (107930)	ENST00000357936	DDC:c.[206C>T]*;[823G>A]**	p.[(Thr69Met)];[(Ala275Thr)]	2	Biogenic amines (CSF)
56	1	Aromatic L-amino acid decarboxylase	DDC (107930)	ENST00000357936	DDC:c.[323G>A];[1041+1G>C]	p.[(Ser108Asn)];[?]	2	Biogenic amines (CSF)
57	1	Pyridoxamine 5-prime-phosphate oxidase	PNPO (603287)	ENST00000225573	PNPO:c.[347G>A]*;[347G>A]*	p.[(Arg116Gln)];[(Arg116Gln)]	nt	CSF amino acids/biogenic amines/PLP
58	1	GTP-cyclohydrolase I (dominant)	GCH1 (600225)	ENST00000622544	GCH1:c.[671A>G]*;[403_411dupATAGACATG]	p.[(Lys224Arg)];[(Ile135_Met137dup)]	2	Biogenic amines/pterins (CSF)
59	1	Adrenoleukodystrophy	ABCD1 (300371)	ENST00000218104	ABCD1:c.[1661G>A]*	p.[(Arg554His)]	2	Very long chain fatty acids/phytanic/pristanic
60	1	Adrenoleukodystrophy	ABCD1 (300371)	ENST00000218104	ABCD1:c.[454C>T]*	p.[(Arg152Cys)]	2	Very long chain fatty acids/phytanic/pristanic
61	1	D-bifunctional protein	HSD17B4 (601860)	ENST00000256216	HSD17B4:c.[394C>T]*;[394C>T]*	p.[(Arg132Trp)];[(Arg132Trp)]	2	Very long chain fatty acids
62	1	Peroxisomal acyl-CoA oxidase	ACOX1 (609751)	ENST00000293217	ACOX1:c.[795C>G];[795C>G]	p.[(Tyr265Ter)];[(Tyr265Ter)]	2	Very long chain fatty acids/phytanic/pristanic
63	1	Peroxisome biogenesis defect 6B	PEX10 (602859)	ENST00000288774	PEX10:c.[912+2dupT];[912+2dupT]	p.[?];[?]	2	Very long chain fatty acids/phytanic/pristanic
64	2	Glycogen storage III	AGL (610860)	ENST00000361915	AGL:c.[3980G>A]*;[4260-1G>T]	p.[(Trp1327Ter)];[?]	2	Hypoglycemia + hepatopahy. In silico prediction: c.4260-1G>T to cause alternative splicing (ASSP)
65	2	Glycogen storage IV	GBE1 (607839)	ENST00000429644	GBE1:c.[1883A>G]*;[1237-2A>G]	p.[(His628Arg)];[?]	2	In silico prediction: p.His628Arg probably damaging (PolyPhen-2=1.00)
66	2	Niemmann-Pick A	SMPD1 (607608)	ENST00000342245	SMPD1:c.[1252C>T];[1826_1828delGCC]	p.[(Arg418Ter)];[(p.Arg610del)]	2	Esphingomielinase activity
67	2	Tays-Sachs	HEXA (606869)	ENST00000268097	HEXA:c.[536A>G];[533G>A]	p.[(His179Arg)];[(p.Arg178His)]	2	Hexoxaminidase activity
68	2	Mucolipidosis type IIIA	GNPTAB (607840)	ENST00000299314	GNPTAB:c.[2715+1G>A]*;[3503_3504delTC]*	p.[?];[(Leu1168GlnfsTer5)]	1	Hexoxaminidase hiperactivity in plasma
69	2	Mucolipidosis type III-gamma	GNPTG (607838)	ENST00000204679	GNPTG:c.[196C>T]*;[196C>T]*	p.[(Arg66Ter)];[(Arg66Ter)]	nt	No biochemical studies
70	2	Tays-Sachs	HEXA (606869)	ENST00000268097	HEXA:c.[679T>C];[1177C>T]*	p.[(Tyr227His)];[(Arg393Ter)]	2	In silico prediction: p.Tyr227His probably damaging (PolyPhen-2=1.00)
71	2	GLUT-1 deficiency	SLC2A1 (138140)	ENST00000426263	SLC2A1:c.[458G>A]	p.[(Arg153His)]	nt	Low CSF glucose
72	2	Dopamine transporter deficiency 1	SLC6A3 (126455)	ENST00000270349	SLC6A3:c.[1400G>T];[1400G>T]	p.[(Gly467Val)];[(Gly467Val)]	nt	Biogenic amines
73	2	Carbamoyl phosphate synthetase	CPS1 (608307)	ENST00000233072	CPS1:c.[955A>G](;)[3945G>C]	p.[(Asn319Asp)](;)[(Trp1315Cys)]	nt	Amino acids/hyperammoniemia. In silico prediction: p.Asn319Asp and p.Trp1315Cys probably damaging (PolyPhen-2=0.99 and 1.00)
74	1	Acyl-CoA, medium chain	ACADM (607008)	ENST00000370841	ACADM:c.[1177G>C]	p.[(Asp357His)]	nt	Newborn screening/Acylcarnitines
75	1	Glycine encephalopathy	GLDC (238300)	ENST00000321612	GLDC:c.[319A>G];[319A>G]	p.[(Met107Val)];[(Met107Val)]	2	Amino acids
76	1	Phenylketonuria	PAH (612349)	ENST00000553106	PAH:c.[163_166delTTT]*	p.[(Phe55del)]	2	Newborn screening/amino acids
77	1	Phenylketonuria	PAH (612349)	ENST00000553106	PAH:c.[631C>A]*	p.[(Pro211Thr)]	2	Newborn screening/amino acids
78	1	Phenylketonuria	PAH (612349)	ENST00000553106	PAH:c.[168+5G>C]*	p.[?]	2	Newborn screening/amino acids
79	1	Phenylketonuria	PAH (612349)	ENST00000553106	PAH:c.[1259G>T]*	p.[(Arg420Met)]	2	Newborn screening/amino acids
80	1	Phenylketonuria	PAH (612349)	ENST00000553106	PAH:c.[913-7A>G*;353-22C>T]	p.[?;?]	2	Newborn screening/amino acids
81	1	Phenylketonuria	PAH (612349)	ENST00000553106	PAH:c.[441+5G>T]*	p.[?]	nt	Newborn screening/amino acids
82	1	Phenylketonuria	PAH (612349)	ENST00000553106	PAH:c.[1243G>A]*	p.[(Asp415Asn)]	2	Newborn screening/amino acids
83	1	Acyl-CoA, very long chain	ACADVL (609575)	ENST00000356839	ACADVL:c.[890_892delAGA]	p.[(Lys298del)]	2	Newborn screening/Acylcarnitines
84	2	Glycogen storage IV	GBE1 (607839)	ENST00000429644	GBE1:c.[760A>G]	p.[(Thr254Ala)]	2	In silico prediction: p.Thr254Ala probably damaging (PolyPhen-2=0.99)
85	2	Carnitine palmitoyl transferase II	CPT2 (600650)	ENST00000371486	CPT2:c.[1055T>G]	p.[(Phe352Cys)]	2	Acylcarnitines
